# Supplementary material for: Synthesis and Characterization of a Self-Polycondensation Diazaphthalanone Monomer and Its Polymers from Polycondensation Reactions
Source: Polymers (Basel). 2022 Sep 19;14(18):3904. doi: 10.3390/polym14183904 (PMC9502096; doi:10.3390/polym14183904)
Supplement: Supplementary file 1 [file polymers-14-03904-s001.zip]

Archive with 1 entries (1 files):
- polymers-1898332-supplementary.pdf
